# Supplementary material for: The Bank of Standardized Stimuli (BOSS), a New Set of 480 Normative Photos of Objects to Be Used as Visual Stimuli in Cognitive Research
Source: PLoS One. 2010 May 24;5(5):e10773. doi: 10.1371/journal.pone.0010773 (PMC2879426; doi:10.1371/journal.pone.0010773)
Supplement: Appendix S1 — Normative Data of the 480 photo stimuli. (0.19 MB XLS) [file pone.0010773.s001.xls]

## Sheet: A
Filename English	Modal name	Modal name agreement (%)	H value	DKO (%)	DKN (%)	TOT (%)	Modal category	Category agreement (%)	Hcat	Familiarity	Visual complexity	Object agreement	Viewpoint agreement	NMI	Manipulability	Living/non-living
50dollarsbill.jpg	50$ bill	0.368421	2.79117	0	0	0	Jewel	0.846154	0.843866	4.46154	2.94872	4.28125	4.18182	1	1.69697	NL
alarmclock.jpg	Alarm clock	0.444444	2.41661	0.0512821	0.025641	0	Electronic	0.864865	0.86379	4.37838	3.07895	3.12121	3.72727	0	2.09091	NL
almonds.jpg	Almonds	0.717949	1.2788	0	0	0	Food	0.769231	1.00699	4.33333	2.12821	4.45455	4.57576	0	1.33333	L
antenna.jpg	Antenna	0.741935	1.33994	0.102564	0.0512821	0.0512821	Electronic	0.828571	1.1167	3.24324	3.05263	3	3.63636	0	1.93939	NL
apple07.jpg	Apple *	0.948718	0.3431	0	0	0	Food	0.794872	0.843567	4.5641	1.78947	4.24242	4.42424	0	2.4375	L
ashtray01.jpg	Ashtray *	0.918919	0.534488	0	0.0512821	0	Other	0.444444	1.86301	3.91892	2.63158	4.12121	4.45455	0	3.24242	NL
asparagus.jpg	Asparagus *	0.806452	1.05577	0.0769231	0.0769231	0.0512821	Food	0.526316	1.43242	4.02632	2.34211	4.12121	3.36364	0	1.48485	L
avocado.jpg	Avocado	0.894737	0.570858	0	0.025641	0	Food	0.794872	0.871464	4.30769	2.53846	4.45455	3.60606	0	1.45455	L
axe.jpg	Axe *	0.764706	1.43419	0.025641	0.0769231	0.025641	Tool	0.769231	1.27278	3.71795	2.38462	4.15152	3.60606	0	3.9697	NL
babybottle.jpg	Baby bottle	0.290323	2.88385	0	0.205128	0	Kitchen item	0.666667	1.39058	3.5641	2.46154	3.82143	3.86667	4	2.33333	NL
babyseat.jpg	Baby seat	0.314286	3.37033	0.025641	0.0512821	0.025641	Other	0.40625	2.4853	3.2973	2.35135	3.03125	3.65625	0	2.25	NL
backpack01a.jpg	Backpack	0.769231	1.33767	0	0	0	Sport	0.473684	1.60683	4.66667	3.38462	4.09375	3.34375	1	3.28125	NL
bag.jpg	Bag	0.368421	3.05905	0	0.025641	0	Other	0.459459	1.87328	3.75676	2.97297	3.40625	3.03226	0	2.22581	NL
bagel.jpg	Bagel	0.868421	0.561753	0	0	0.025641	Food	0.974359	0.207577	4.48718	2.61538	4.81818	4.60606	0	1.87879	NL
ball02.jpg	Ball *	0.882353	0.618004	0.0769231	0.0512821	0	Toy	0.617647	1.64965	3.38889	1.64865	3.46875	4.0625	0	3.5	NL
balloon01b.jpg	Balloon *	0.871795	0.850178	0	0	0	Toy	0.538462	1.85499	4.4359	1.89744	4.0625	3.1875	1	3.29032	NL
banana.jpg	Banana *	1	0	0	0	0	Food	0.794872	0.814242	4.71053	2	4.75	3.84848	0	3.39394	L
bandage.jpg	Bandage	0.423077	2.74626	0.0769231	0.153846	0.102564	Medical	0.666667	1.68169	3.83784	2.43243	3.57576	3.66667	0	2.45455	NL
bandaid01.jpg	Band-aid	0.75	1.35019	0.0789474	0.0789474	0	Medical	0.470588	1.80907	3.89189	1.86111	4	3.63636	0	3.21212	NL
baseball01a.jpg	Baseball	0.871795	0.798896	0	0	0	Sport	0.897436	0.560279	3.82051	2.4359	4.72727	4.81818	0	3.48485	NL
bastingbrush.jpg	Brush	0.366667	3.41327	0.0769231	0.128205	0.025641	Kitchen item	0.583333	1.91664	3.43243	2.02703	2.60606	2.78788	0	3.0303	NL
battery02b.jpg	Battery	0.947368	0.350104	0	0	0	Electronic	0.837838	0.873881	4.57895	2.18421	3.72727	3.48485	0	1.60606	NL
beermug01a.jpg	Beer mug	0.25641	3.14115	0	0	0	Kitchen item	0.842105	0.774243	4.30769	2.66667	4.54545	4.57576	0	3.46875	NL
belt02a.jpg	Belt *	0.948718	0.3431	0	0	0	Cloth	1	0	4.38462	2.02564	4.3125	4.29032	0	3.84375	NL
bib.jpg	Bib	0.84375	0.839473	0	0.0810811	0.0540541	Cloth	0.717949	1.33372	3.79487	2.53846	4.06897	3.96667	4	2.66667	NL
bikehelmet.jpg	Helmet	0.5	1.88661	0	0.025641	0	Sport	0.948718	0.3431	4.12821	2.97436	4.42424	4.3125	0	2.84848	NL
binder03b.jpg	Binder	0.684211	1.46206	0	0	0.025641	School supply	1	0	4.38462	1.97436	4	3.34375	0	2.21875	NL
binoculars01b.jpg	Binoculars	0.971429	0.187176	0	0.0512821	0.0512821	Sport	0.675676	1.52383	4.02564	3.46154	4.75758	4.18182	0	4.36364	NL
birdie.jpg	Birdie	0.375	2.58175	0.0526316	0.105263	0	Sport	0.764706	1.22911	3.86486	2.78378	4.59375	3.84375	1	2.66667	NL
blackberry.jpg	Blackberry	0.69697	1.5657	0.025641	0.0769231	0.0512821	Food	0.868421	0.656743	4.23684	2.68421	3.66667	3.9697	0	1.18182	L
bleachbottle.jpg	Bottle	0.297297	3.74139	0.025641	0.025641	0	Household article	0.815789	0.99582	3.89189	1.86842	4.51724	4.42857	4	1.43333	NL
blueberry01.jpg	Blueberry	0.942857	0.37314	0.0512821	0.025641	0.025641	Food	0.815789	1.05042	4.36842	2.05263	4.66667	4.69697	0	1.59375	L
book01b.jpg	Book *	0.897436	0.6822	0	0	0	School supply	0.512821	1.66209	4.53846	2.20513	4.18182	2.84848	0	3.87879	NL
boot02b.jpg	Boot *	0.820513	1.08027	0	0	0	Cloth	0.923077	0.513164	4.44737	2.28947	3.84848	3.8125	0	2.8125	NL
bottlecap.jpg	Bottle cap	0.857143	0.923377	0	0.0526316	0.0263158	Other	0.578947	1.69276	4.10526	2.13158	4.33333	3.30303	0	2.57576	NL
bottleopener01.jpg	Bottle opener	0.685714	1.53804	0.025641	0.0769231	0	Kitchen item	0.722222	1.38003	3.97059	2.34286	2.78788	2.81818	0	3.21212	NL
bow02b.jpg	Bow	0.454545	2.39717	0	0.105263	0.0263158	Decoration	0.74359	1.44203	4.20513	2.89744	3.80645	4.13793	1	1.93333	NL
bow04.jpg	Bow *	0.454545	2.41203	0	0.0769231	0.0769231	Decoration	0.842105	0.9201	3.84211	2.10526	3.71875	3.375	1	1.75	NL
bowl01.jpg	Bowl	0.666667	1.59768	0	0	0	Kitchen item	0.923077	0.461882	4.41026	2.10256	3.81818	4.09091	0	1.78788	NL
bowl02.jpg	Bowl *	0.846154	0.965787	0	0	0	Kitchen item	0.641026	1.51998	4.05128	2.30769	3.45455	3.84375	0	2.0625	NL
box01.jpg	Box *	0.487179	2.03707	0	0	0	Decoration	0.684211	1.59124	3.74359	2.48718	2.87879	3.39394	0	2.66667	NL
boxcutter03a.jpg	Exacto knife	0.40625	2.2353	0	0.131579	0.0263158	Tool	0.864865	0.668913	4.24324	2.94595	4.03448	3.72414	4	2.75862	NL
bracelet01.jpg	Bracelet	0.617647	2.08044	0.025641	0.0512821	0.0512821	Jewel	0.526316	2.11194	3.44737	2.21053	2.81818	3.54545	0	2.93939	NL
bracelet04.jpg	Bracelet	0.516129	2.47823	0.0512821	0.128205	0.025641	Jewel	0.4	2.2029	3.81081	2.32432	2.9697	3.21212	0	3.30303	NL
bracket01.jpg	Bracket	0.277778	3.41383	0.0512821	0.435897	0.0512821	Tool	0.513514	1.33266	3.34211	2.02778	3.31034	3.17241	3	1.48276	NL
branch02.jpg	Branch	0.4	1.67042	0.025641	0.025641	0.0512821	Natural	0.805556	0.925307	4.32432	2.10811	3.60606	3.5625	0	2.45455	L
bread.jpg	Bread *	0.5	1.58177	0	0.025641	0	Food	0.947368	0.385485	4.46154	2.4359	3.15152	3.63636	0	1.90909	NL
brick.jpg	Brick	1	0	0	0.0512821	0	Building material	0.578947	1.52493	3.64103	2.20513	3.81818	4.12121	0	1.75758	NL
broccoli01a.jpg	Broccoli	0.974359	0.172037	0	0	0	Food	0.8	0.840263	4.65714	2.74286	4.6875	4.21875	0	1.28125	L
brooch.jpg	Brooch	0.516129	2.25711	0.0769231	0.0769231	0.025641	Decoration/Jewel	0.485714	1.50789	3	3.58974	3.15152	3.60606	0	2.12121	NL
broom.jpg	Broom *	0.944444	0.365099	0	0.0512821	0.025641	Household article	0.717949	1.48756	4.25641	2.28947	4.5	3.03125	1	3.90625	NL
brush05b.jpg	Brush *	0.636364	1.65808	0.0512821	0.102564	0	Household article	0.611111	1.84567	3.81081	2.71053	3.75758	3.09091	0	2.45455	NL
brusselssprout.jpg	Brussels sprout	0.305556	2.4168	0	0.0769231	0	Food	0.74359	0.941536	4.33333	2.33333	4.0625	3.78125	1	1.25	L
bubbleblower.jpg	Bubbles	0.225806	3.55868	0.0263158	0.105263	0.0526316	Toy	0.815789	0.792343	3.78947	2.40541	3.66667	4.33333	0	3.84848	NL
bucket01a.jpg	Bucket	0.583333	1.7597	0	0	0.027027	Household article	0.74359	1.27884	3.94872	2.02564	3.66667	3.60606	0	2.45455	NL
bungeecord02.jpg	Bungee cord	0.478261	2.78209	0.025641	0.205128	0.179487	Tool	0.342105	1.93141	3.63158	2.26316	3.96875	3.8125	0	2.59375	NL
butterdish.jpg	Butter dish	0.518519	2.63256	0.0769231	0.230769	0	Kitchen item	0.828571	0.989813	3.54286	2.14286	3.27273	3.81818	0	1.60606	NL
button01.jpg	Button *	1	0	0	0	0.0769231	Cloth	0.538462	1.73944	4.41026	1.61538	3.9697	3.9697	0	2.63636	NL
cabbage.jpg	Cabbage	0.763158	1.02338	0	0	0.025641	Food	0.717949	0.982191	4.32432	2.72973	4.48485	4.51515	0	1.63636	L
cable01.jpg	Cable	0.277778	3.72046	0.025641	0.0512821	0	Electronic	1	0.208781	3.82051	2.4359	3.4375	3.4375	1	1.74194	NL
cable04.jpg	Cable	0.25	3.21311	0	0.0512821	0.025641	Electronic	0.973684	0.212	3.94872	2.5641	3.875	3.65625	1	1.4375	NL
calculator01.jpg	Calculator	1	0	0	0	0	School supply	0.74359	0.92215	4.33333	3.12821	4.09091	3.0303	0	3.0303	NL
camera01a.jpg	Camera	0.820513	0.926428	0	0	0	Electronic	0.657895	1.45592	4.51282	3.4359	3.84848	4.0303	0	4.45455	NL
cameracase01a.jpg	Camera case	0.263158	3.26482	0	0	0	Other	0.315789	2.59485	3.5641	2.51282	3.45455	2.65625	0	1.78788	NL
candle01.jpg	Candle *	1	0	0	0.025641	0	Decoration	0.5	1.7144	4.26316	2.13158	3.9697	2.66667	0	2.87879	NL
candle08b.jpg	Candle	0.973684	0.175565	0.025641	0	0	Decoration	0.666667	1.27895	4.28205	2.18421	3.84848	3.87879	0	2.69697	NL
candleholder01.jpg	Candle holder	0.535714	1.62404	0.0789474	0.184211	0	Decoration	0.714286	1.39067	3.48649	2.48649	3.21875	3.9375	0	2	NL
candy.jpg	Candy	0.945946	0.357429	0	0.025641	0	Food	0.871795	0.798896	4.35897	2.07692	3.87879	3.81818	0	2.33333	NL
cane.jpg	Cane	0.714286	1.31196	0	0.0769231	0.025641	Medical	0.527778	1.67742	3.46154	2.28205	3.90625	3.03333	1	3.68966	NL
cantaloupe.jpg	Cantaloupe	0.578947	1.48143	0	0.025641	0	Food	0.820513	0.678954	4.28205	2.15385	4.48485	4.12121	0	1.33333	L
cap01a.jpg	Cap *	0.486486	2.12243	0	0	0	Cloth	0.921053	0.470956	4.37838	2.62162	3.54545	4.0303	0	3.42424	NL
cardboardbox.jpg	Box	0.589744	1.94057	0	0	0	Other	0.421053	2.07085	4.07692	1.69231	3.96875	3.71875	1	2.375	NL
carkeys.jpg	Car keys	0.657895	1.73198	0	0	0	Other	0.5	1.98256	4.15385	2.4359	3.93939	3.81818	0	3.15152	NL
carrot.jpg	Carrot *	0.974359	0.172037	0	0	0	Food	0.815789	0.689202	4.39474	1.86842	3.90909	3.39394	0	2.12121	L
cassettetape01a.jpg	Cassette tape	0.351351	2.39219	0	0	0.0263158	Electronic	0.815789	0.9201	4.28947	2.84211	4.57576	3.60606	0	2.34375	NL
cauliflower.jpg	Cauliflower	0.945946	0.357429	0	0.025641	0.025641	Food	0.794872	0.732067	4.42105	2.47368	4.33333	3.9697	0	1.21212	L
caulking.jpg	Caulking	0.458333	2.74939	0.102564	0.282051	0	Tool	0.694444	1.14628	3.32432	2.2973	4.09375	4.09375	1	1.90625	NL
CD.jpg	CD	0.923077	0.513164	0	0	0	Electronic	0.846154	0.944751	4.71053	2.65789	4.34375	4.15625	0	2.5	NL
celery.jpg	Celery *	1	0	0	0.0769231	0	Food	0.736842	0.935984	4.35897	2.20513	4.21875	4.15625	1	1.46875	L
cell phone.jpg	Cell phone	0.846154	0.965787	0	0	0	Electronic	0.921053	0.57046	4.38462	3.31579	4.0303	3.75758	0	3.93939	NL
chain.jpg	Chain *	0.947368	0.297472	0	0.025641	0	Other	0.435897	2.51891	3.48718	2.15385	3.93939	3.6875	0	2.24242	NL
chair.jpg	Chair *	0.512821	1.92213	0	0	0	Furniture	0.657895	1.67934	4.51282	2.46154	3.12121	3.9697	0	3.69697	NL
chalk.jpg	Chalk	1	0	0.128205	0.0512821	0	School supply	0.878788	0.714653	3.65789	1.65789	4.3125	3.93939	0	2.57576	NL
chalkboard.jpg	Chalkboard	0.354839	2.397	0.0526316	0.131579	0	School supply	0.583333	1.79887	3.44737	1.89474	3.69697	3.24242	0	2.21212	NL
chalkboarderaser.jpg	Eraser	0.243243	3.12296	0.0512821	0	0	School supply	0.694444	1.53517	3.97368	2.32432	4.28125	3.25	1	3.28125	NL
champagne.jpg	Champagne	0.410256	2.23106	0	0	0	Food	0.692308	1.40907	4.25641	2.66667	4.39394	4.51515	0	3.24242	NL
cheese.jpg	Cheese	0.717949	1.43628	0	0	0	Food	1	0.0374617	4.4359	2.66667	4.0303	3.84848	0	1.45161	NL
cherries.jpg	Cherries *	1	0	0	0	0	Food	0.871795	0.552495	4.5641	2.5641	4.15625	4.46875	0	1.53125	L
chessboard.jpg	Chess board	0.342105	2.01928	0	0	0	Toy	0.948718	0.411153	4.15385	3.76923	4.36364	4.48485	0	2.81818	NL
chisel02b.jpg	Chisel *	0.529412	1.93868	0.0789474	0.473684	0	Tool	0.857143	0.866234	3.10811	2.08108	3.93333	3.8	3	2.7	NL
christmasball.jpg	Christmas ball	0.37037	2.54808	0	0.125	0.03125	Decoration	0.846154	0.871277	4.05128	2.35897	4.41935	4.22581	2	2.25806	NL
cigarette.jpg	Cigarette *	0.948718	0.291818	0	0	0	Other	0.815789	1.02859	4.10256	2	4.48485	3.81818	0	4.24242	NL
circuitboard.jpg	Motherboard	0.257143	3.6396	0	0.0526316	0.0263158	Electronic	0.842105	0.992597	3.35897	4.12821	3.76667	3.87097	3	1.58065	NL
clamp.jpg	Clamp	0.315789	2.46507	0.0285714	0.4	0.0285714	Tool	0.848485	0.90482	3	2.54545	3.06452	3.0625	1	2.09375	NL
clipboard.jpg	Clipboard	0.793103	1.27033	0	0.230769	0.025641	School supply	0.923077	0.513164	4.07692	2.07895	4.27273	3.78788	0	2.18182	NL
clock01a.jpg	Clock *	0.923077	0.461882	0	0	0	Decoration	0.333333	2.24525	4.46154	2.69231	3.18182	3.21212	0	3.09091	NL
clock05.jpg	Clock	0.871795	0.747614	0	0	0	Decoration	0.631579	1.80403	3.84615	3.42105	2.625	3.39394	0	2.48485	NL
clothespin03b.jpg	Clothes pin *	0.724138	1.44441	0.025641	0.102564	0.128205	Household article	0.567568	1.94545	4.26316	2.26316	4.34375	3	0	2.57576	NL
coconut.jpg	Coconut	0.891892	0.656345	0.025641	0.025641	0	Food	0.74359	0.821281	3.92105	2.31579	4.21212	4.09091	0	1.6875	L
coffeebeans.jpg	coffee beans	0.794872	1.14232	0	0	0	Food	0.815789	0.827811	4.31579	2.10526	4.54545	4.53125	0	1.90909	L
coffeepot03a.jpg	Coffee pot	0.5	2.78831	0	0.025641	0	Kitchen item	0.871795	0.798896	4.17949	2.34211	4.12121	4.25	0	2.18182	NL
coins01b.jpg	Coins	0.615385	1.23041	0	0	0	Jewel	0.794872	0.814242	4.71795	2.23077	4.33333	4.18182	0	2.60606	NL
comb02a.jpg	Comb *	0.871795	0.728258	0	0	0	Bathroom items	0.897436	0.592735	4.38462	1.89744	3.66667	2.93939	0	4.09091	NL
compactpowder.jpg	Compact	0.264706	3.255	0	0.105263	0	Bathroom items	0.921053	0.57046	3.89474	2.23684	4.22581	3.70968	2	3.21875	NL
computermouse06.jpg	Mouse	0.846154	0.619382	0	0	0	Electronic	0.871795	0.917496	4.76923	2.58974	4.66667	3.90909	0	3.1875	NL
condom.jpg	Condom	1	0	0	0	0	Bathroom items	0.405405	2.15278	4.07692	2.15385	4.0303	3.87879	0	3.39394	NL
cookie.jpg	Cookie	0.815789	0.99582	0.025641	0	0	Food	0.948718	0.377641	4.41026	1.87179	3.93939	4.12121	0	2.0303	NL
cookiecutter.jpg	Cookie cutter	0.709677	1.72492	0.025641	0.153846	0.025641	Kitchen item	0.973684	0.212	3.71795	1.97436	3.93939	3.84848	0	2.0303	NL
cooler.jpg	Cooler	0.631579	2.03637	0	0.025641	0	Sport	0.578947	1.76072	4	2.02564	4.15152	4.125	0	2.25	NL
corkscrew03a.jpg	Corkscrew	0.677419	1.65617	0	0.128205	0.0769231	Kitchen item	0.897436	0.6822	3.94872	2.35897	4.125	3.96875	1	3.30303	NL
cottonpad.jpg	Cotton pad	0.310345	3.50335	0.102564	0.128205	0.025641	Bathroom items	0.823529	0.914047	3.73529	2.26471	3.74194	3.65625	2	1.84375	NL
cracker02.jpg	Cracker	0.717949	1.36308	0	0	0	Food	0.974359	0.172037	4.38462	2.17949	4.42424	4.09091	0	1.87879	NL
crayon.jpg	Crayon	0.820513	1.13156	0	0	0	School supply	0.769231	0.895486	4.10256	1.92308	4.125	3.8125	0	2.25	NL
croissant.jpg	Croissant	0.891892	0.710399	0	0	0.0512821	Food	0.974359	0.207577	4.51282	2.87179	4.30303	4.0303	0	1.72727	NL
crumpledpaper.jpg	Paper	0.486486	2.30167	0.0263158	0	0	School supply	0.657895	1.56118	3.97436	2.58974	4.0303	4.0303	0	2.65625	NL
cucumber.jpg	Cucumber	0.947368	0.350104	0	0	0	Food	0.756757	0.878262	4.47368	1.84211	4.66667	4.0303	0	1.40625	L
cup01.jpg	Cup *	0.615385	1.50955	0	0	0	Kitchen item	0.948718	0.377641	4.63158	1.83784	3.63636	4.45455	0	3.27273	NL
cuttingboard.jpg	Cutting board	0.48	2.92307	0.131579	0.210526	0	Kitchen item	0.766667	1.13974	3.55882	2.06061	3.45455	3.72727	0	2.36364	NL
dentalfloss03b.jpg	Dental floss	0.5	2.1622	0	0.0512821	0.025641	Bathroom items	0.763158	1.48798	4.15385	2.33333	3.87879	3.54545	0	3.87879	NL
deodorant02a.jpg	Deodorant	0.864865	0.831075	0	0.0263158	0	Bathroom items	0.820513	0.868801	4.54054	2.13514	3.65625	3.9375	0	4	NL
diaper01c.jpg	Diaper	0.783784	1.34779	0.025641	0.025641	0	Other	0.421053	1.67289	3.5641	2.41026	3.8125	3.53125	1	2.625	NL
dice05a.jpg	Dice	0.972222	0.183122	0	0.025641	0.0512821	Toy	0.921053	0.523588	4.48718	2.28947	4.34375	4.21875	1	3.375	NL
dishsoap.jpg	Dish soap	0.421053	2.66202	0	0.025641	0	Household article	0.815789	0.798194	4.4359	2.28205	4.12121	4.24242	0	2.21212	NL
diskette02a.jpg	Floppy disk	0.297297	2.75193	0	0	0.025641	Electronic	0.842105	0.792343	4.05128	2.35897	4.09091	3.75758	0	2.0303	NL
divider02.jpg	Divider	0.28125	3.60019	0.025641	0.128205	0.025641	School supply	0.947368	0.350104	4.30769	1.64865	3.96774	3.51613	0	1.54839	NL
doll.jpg	Doll *	0.777778	1.07657	0	0.027027	0	Toy	0.942857	0.448179	3.72222	3	3.18182	2.42424	0	2.15152	NL
doorlock.jpg	Lock	0.486486	1.9698	0	0.0512821	0	Other	0.378378	2.02246	3.87179	2.69231	2.71875	2.75	0	3.06061	NL
drill01b.jpg	Drill	0.470588	2.59467	0	0.105263	0	Tool	0.783784	1.29374	3.91892	3.25	4.33333	4.0303	0	3.28125	NL
drillbit03a.jpg	Drill bit	0.65625	1.86754	0	0.153846	0.025641	Tool	0.815789	1.11083	3.28205	2.53846	4.21875	3.875	1	2.375	NL
dropper.jpg	Dropper	0.72	1.64151	0.0769231	0.230769	0.0512821	Medical	0.833333	1.03254	3.15789	2.52632	4.12121	3.5625	0	3.0625	NL
drum.jpg	Drum *	0.514286	2.50604	0.025641	0.0512821	0.025641	Music	0.72973	1.36129	3.60526	3.28947	3.75758	4.36364	0	3.54545	NL
dustpan.jpg	Dust pan	0.821429	0.921754	0	0.205128	0.0769231	Household article	0.868421	0.676535	4.23077	2.05128	4.30303	3.93939	0	3.39394	NL
earrings01.jpg	Earrings	1	0	0.108108	0	0	Jewel	0.676471	1.71109	4.08571	2.65714	3.28125	3.15625	1	3.625	NL
eggplant.jpg	Eggplant	0.888889	0.669925	0	0.025641	0.0512821	Food	0.794872	0.871464	4	2.20513	4.84848	3.63636	0	1.51515	L
electricrazor.jpg	Electric razor	0.473684	2.3345	0	0	0.025641	Bathroom items	0.578947	1.15062	3.69231	3.12821	4.1875	3.0625	0	3.65625	NL
endive.jpg	Endive	0.571429	2.24853	0.025641	0.307692	0.128205	Food	0.783784	0.753198	3.65789	2.10811	3.80769	3.2963	7	1.55556	L
englishmuffin.jpg	English muffin	0.526316	2.24929	0	0.025641	0	Food	0.973684	0.175565	4.12821	2.35897	3.8125	4.1875	0	1.8125	NL
envelope03a.jpg	Envelope *	1	0	0	0	0	School supply	0.868421	0.762006	4.60526	1.81579	4.69697	3.24242	0	3.18182	NL
eraser.jpg	Eraser	0.921053	0.470956	0	0.025641	0	School supply	0.948718	0.3431	4.33333	1.87179	3.84848	4.15152	0	3.30303	NL
exercisebench.jpg	Exercise bench	0.266667	3.44022	0.0512821	0.153846	0.025641	Sport	0.763158	1.1851	3.34211	2.63158	3.84848	3.57576	0	2.30303	NL
extensioncord.jpg	Extension cord	0.432432	3.08094	0	0.0263158	0	Electronic	0.789474	1.02131	4.12821	2.35897	4	3.75758	0	2.45455	NL
eyedrops.jpg	Eye drops	0.225806	3.75545	0.128205	0.0769231	0	Medical	0.484848	2.10023	3.25	2.27778	3.33333	3.60606	0	2.90909	NL
fan.jpg	Fan	0.894737	0.695987	0	0	0	Electronic	0.540541	1.58918	4.23077	3.12821	3.75758	3.57576	0	2.42424	NL
feather03a.jpg	Feather	1	0	0	0.025641	0.025641	Natural	0.512821	1.44446	3.94872	2.48718	4.12121	3.66667	0	2.15152	NL
filmroll.jpg	Film	0.459459	2.34415	0	0	0.0512821	Electronic	0.405405	2.0154	4.10811	2.83333	3.93939	3.84848	0	2.09091	NL
fireextinguisher.jpg	Fire extinguisher	0.666667	1.82902	0.0512821	0.0769231	0.025641	Other	0.621622	1.36445	3.65789	2.71053	3.78788	4.36364	0	2.9697	NL
fishinghook03.jpg	Fishing hook	0.5	2.68678	0.025641	0.153846	0.0512821	Sport	0.891892	0.690279	3.23684	2.52632	3.4375	3.46875	1	2.71875	NL
flashlight02b.jpg	Flashlight	0.75	1.22571	0	0.0526316	0	Tool	0.289474	2.31002	4.28205	2.61538	3.87879	4	0	3.0303	NL
flask.jpg	Flask	0.555556	2.47011	0	0.0512821	0.025641	Other	0.351351	2.46919	3.55263	2.97368	4.03125	3.96875	1	2.5625	NL
flyswatter.jpg	Fly swatter	0.9	0.627492	0	0.179487	0.0512821	Household article	0.631579	1.81625	3.75676	1.92105	4.40625	4.3125	1	3.87879	NL
folder03a.jpg	Folder	0.466667	2.79679	0.0294118	0.0294118	0.0588235	School supply	0.878788	0.532835	3.91176	2.30303	2.96875	3.1	0	1.66667	NL
folder04.jpg	Folder	0.513514	2.04081	0	0.0512821	0	School supply	0.947368	0.350104	4.23077	1.64103	3.87879	3.25	0	1.84375	NL
fonduefork.jpg	Fondue fork	0.25	3.32393	0	0.315789	0.0526316	Kitchen item	0.789474	1.24894	3.15789	2.10526	4.53125	4.09091	1	2	NL
foodprocessor.jpg	Blender	0.4	2.58892	0	0.027027	0.027027	Kitchen item	0.894737	0.570858	3.76316	3.39474	3.21212	3.93939	0	2.40625	NL
fork03c.jpg	Fork *	0.972973	0.179256	0	0	0	Kitchen item	0.974359	0.172037	4.61538	2.15385	4.09091	4.06061	0	3.45455	NL
fork07b.jpg	Fork	0.833333	0.758359	0	0.0769231	0	Kitchen item	1	0	4.15385	1.48718	3.06061	3.27273	0	3.06061	NL
fountainpen.jpg	Pen	0.371429	2.10611	0.0263158	0.0263158	0.0263158	School supply	0.891892	0.462741	3.75676	2.21053	4.12903	3.41935	2	2.29032	NL
fryingpan02a.jpg	Frying pan *	0.578947	1.61211	0	0	0	Kitchen item	0.974359	0.207577	4.41026	2.46154	4.30303	3.9697	0	2.875	NL
gamepiece.jpg	Game piece	0.217391	3.75793	0.184211	0.184211	0.0263158	Toy	0.806452	1.05577	3.05882	1.73529	3.2069	3.6	4	2.1	NL
garlic01a.jpg	Garlic	0.871795	0.552495	0	0	0	Food	0.837838	0.639457	4.5641	2.41026	4.45455	4.18182	0	1.63636	L
garlicpress02a.jpg	Garlic press	0.571429	2.06611	0.0512821	0.179487	0.0512821	Kitchen item	0.972973	0.179256	3.78378	2.69444	3.93548	3.21875	2	1.96875	NL
giftbag01a.jpg	Gift bag	0.394737	2.04036	0	0	0	Decoration	0.473684	2.09145	4.23077	1.92308	3.90625	4.25	0	1.8125	NL
ginger.jpg	Ginger	0.885714	0.741281	0.0263158	0.0526316	0	Food	0.666667	1.17604	3.79487	2.17949	3.83333	3.8	2	1.4	L
glass02a.jpg	Plastic cup	0.27027	2.42654	0	0	0	Kitchen item	0.769231	1.21319	4.5641	1.84615	3.54545	3.75758	0	2.21875	NL
glasses01a.jpg	Glasses *	0.717949	1.10245	0	0	0	Other	0.486486	1.77736	4.33333	2.80556	4.06061	2.84848	0	3.90909	NL
glassmop.jpg	Mop	0.666667	2.00217	0	0.0526316	0	Household article	0.717949	1.63355	4.15385	2.25641	4	3.09091	0	4.06061	NL
globe.jpg	Globe	0.894737	0.695987	0	0	0.025641	School supply	0.605263	1.81618	4.05128	3.25641	4.5625	4.21875	0	2.19355	NL
gluestick.jpg	Glue stick	0.578947	1.66474	0	0.025641	0	School supply	0.923077	0.461882	4.05128	2.15385	4.12121	3.32258	0	2.51613	NL
gluetube.jpg	Glue	0.375	2.89294	0.102564	0.0769231	0	Tool	0.375	2.1877	3.19444	2.27027	3.12121	2.9697	0	2.39394	NL
grapes01.jpg	Grapes *	0.923077	0.513164	0	0	0	Food	0.763158	0.935984	4.63158	2.44737	3.75758	3.90625	0	2.15152	L
grater01a.jpg	Grater	0.517241	1.17836	0	0.216216	0	Kitchen item	0.871795	0.968778	4.33333	2.69231	4.39394	3.18182	0	3.30303	NL
greenbeans01.jpg	Green beans	0.264706	2.62304	0.0263158	0.0789474	0	Food	0.657895	1.06067	4.07895	2.28205	4.46875	4.21875	0	1.5	L
greenonion.jpg	Green onion	0.457143	2.67214	0	0.0540541	0	Food	0.736842	0.85716	4.18421	2.26316	4.27273	3.27273	0	1.15152	L
gum.jpg	Gum	0.435897	2.99087	0	0	0	Food	0.641026	1.27937	4.07692	2.28205	3.15625	3.28125	0	2.9375	NL
hairband.jpg	Hair band	0.517241	1.94062	0	0.230769	0.025641	Bathroom items	0.324324	2.09593	3.83784	2.45946	3.39394	3.0303	0	2.69697	NL
hairclip02.jpg	Hairclip	0.69697	1.36101	0.0263158	0.0789474	0.0263158	Bathroom items	0.314286	2.58858	3.76316	2.71053	2.87879	2.63636	0	2.69697	NL
hairclip03.jpg	Hair clip	0.676471	1.67447	0.027027	0.027027	0.027027	Bathroom items	0.378378	2.14296	3.97297	2.43243	3.51515	3.78788	0	3.06061	NL
hairclipper.jpg	Hair clipper	0.21875	3.27621	0.0769231	0.102564	0	Bathroom items	0.638889	1.50209	3.40541	3	3.65625	3.09375	1	3.625	NL
hairdryer02a.jpg	Hair dryer	0.675676	1.41208	0	0.0512821	0	Bathroom items	0.631579	1.49613	4.15789	2.92105	3.81818	3.33333	0	4.0303	NL
hairpin.jpg	Hair pin	0.432432	1.97801	0.025641	0.025641	0	Bathroom items	0.74359	1.39546	4.20513	1.48718	4.74194	3.90323	2	3.12903	NL
hammer01.jpg	Hammer *	1	0	0	0.025641	0	Tool	0.897436	0.776269	4.15385	2.15385	4.42424	4.21212	0	3.81818	NL
handbag02a.jpg	Bag	0.384615	2.4097	0	0	0	Cloth	0.378378	1.96005	4.25641	2.25641	3.59259	2.7931	5	2.31034	NL
handfan01b.jpg	Fan	0.529412	1.84399	0	0.0789474	0.0263158	Decoration	0.615385	1.24866	3.66667	3.15385	4.28125	4.24242	0	4.03125	NL
hanger02a.jpg	Hanger *	0.783784	0.982664	0	0.025641	0.025641	Household article	0.526316	1.82451	4.51351	1.83333	4.24242	3.24242	0	2.93939	NL
hat03b.jpg	Hat *	0.717949	1.43372	0	0	0	Cloth	0.820513	0.868801	4.02632	2.76316	2.93939	3.90909	0	3.45455	NL
headphones02b.jpg	Headphones	0.710526	1.38618	0	0	0.025641	Electronic	0.72973	1.35769	4.4359	2.87179	4.24242	3.12121	0	3.63636	NL
highheelshoe01.jpg	Shoe	0.526316	2.0807	0	0	0	Cloth	0.944444	0.472984	4.36842	2.94737	3.48485	3.69697	0	3.09091	NL
highlighter02b.jpg	Marker	0.564103	1.86677	0	0	0	School supply	1	0	4.02564	1.97436	3.75758	3.54545	0	2.33333	NL
hikingshoe01.jpg	Shoe	0.589744	2.09549	0	0	0	Cloth	0.769231	0.806013	4.38462	2.82051	3.27273	3.36364	0	3.84848	NL
hinge.jpg	Hinge	0.62963	1.81093	0.0263158	0.157895	0.105263	Tool	0.526316	1.32477	3.42105	2.47368	4.51613	4.19355	2	1.93548	NL
holepunch02.jpg	Hole punch	0.551724	2.30626	0	0.205128	0.0512821	School supply	0.794872	1.10936	3.86842	2.66667	4	3.75758	0	2.93939	NL
holepunch04.jpg	Hole puncher	0.285714	2.96504	0.025641	0.0512821	0.0512821	School supply	0.891892	0.656345	3.84211	2.52778	3.93333	3.70968	2	2.6129	NL
honeydewmelon.jpg	Melon	0.666667	1.78326	0.0540541	0.027027	0.027027	Food	0.888889	0.5934	3.91429	2.08571	4	4.24242	0	1.51515	L
horsefigurine.jpg	Horse	0.257143	3.69959	0	0.0277778	0	Decoration	0.794872	1.17425	3.28205	2.58974	3.63636	3.75758	0	1.57576	NL
hosenozzle.jpg	Hose nozzle	0.461538	2.68008	0.0512821	0.25641	0.025641	Tool	0.617647	1.77612	3.32432	2.40541	3.58621	3.41379	3	2.03448	NL
hourglass.jpg	Hourglass	0.40625	2.48843	0	0.0540541	0.0810811	Kitchen item	0.25641	2.35795	3.76923	2.76923	3.84848	4.30303	0	2.33333	NL
iceberglettuce.jpg	Lettuce	0.444444	2.00032	0	0.0769231	0	Food	0.692308	1.11319	4.28205	2.48718	4.39394	3.60606	0	1.36364	L
icecreamcone01a.jpg	Ice cream cone	0.631579	1.61532	0	0.025641	0	Food	0.948718	0.377641	4.20513	2.12821	4.15152	4.36364	0	2.57576	NL
icecubetray01a.jpg	Ice cube tray	0.552632	2.35981	0	0	0	Kitchen item	0.868421	0.656743	4.36842	2.15789	4.36364	3.84848	0	2.12121	NL
icepack.jpg	Ice pack	0.735294	1.43757	0	0.102564	0.025641	Household article	0.315789	2.23947	3.71795	2.48718	3.80645	3.51613	2	1.51613	NL
iceskate.jpg	Skate	0.5	2.24213	0	0.025641	0	Sport	0.794872	0.977661	3.97297	2.97297	4.36364	3.69697	0	3.06061	NL
iron01b.jpg	Iron *	0.923077	0.461882	0	0	0	Household article	0.631579	1.74947	4.35897	3.02564	4.27273	3.51515	0	3.93939	NL
jar02.jpg	Bottle	0.241379	3.60259	0.0263158	0.210526	0	Kitchen item	0.432432	2.23542	3.51351	2.67568	3.4375	3.96875	1	1.5	NL
jar03.jpg	Jar	0.342105	2.80281	0	0.025641	0	Kitchen item	0.589744	1.81833	3.94872	2.10256	4.13333	3.93548	3	1.8	NL
jewelrybox01b.jpg	Jewelry box	0.394737	2.29617	0	0.025641	0	Decoration	0.648649	1.59471	3.69231	2.84211	3.12121	3.09091	0	2.18182	NL
kettle01.jpg	Kettle *	0.684211	1.54856	0	0	0.025641	Kitchen item	0.820513	1.11867	4.20513	2.23077	3.63636	4.45455	0	3.12121	NL
key01.jpg	Key *	0.974359	0.172037	0	0	0	Other	0.578947	1.49034	4.58974	2.41026	4.51515	3.60606	0	3.84375	NL
keyboard02.jpg	Keyboard	0.894737	0.695987	0	0	0.025641	Electronic	0.972973	0.288011	4.69231	3.10256	4.15152	4.12121	0	4.0303	NL
keychain.jpg	Key chain	0.5	1.86568	0	0.105263	0	Other	0.611111	1.86317	4	2.15789	3.15625	3.40625	0	2.40625	NL
kitchenscale01a.jpg	Scale	0.473684	2.39086	0	0.025641	0	Kitchen item	0.763158	1.09953	3.84615	2.76923	4	3.35484	1	1.77419	NL
kleenexbox01b.jpg	Kleenex box	0.263158	2.5306	0	0	0	Bathroom items	0.594595	1.60629	4.68421	2.39474	4.65625	4.65625	1	3.125	NL
knife01.jpg	Knife	0.638889	2.03668	0.025641	0.0512821	0	Kitchen item	0.894737	0.636066	3.76316	2.05263	3.29032	3.55172	0	2.7931	NL
knife05.jpg	Knife *	0.868421	0.656743	0	0	0	Kitchen item	0.864865	0.917844	4.62162	2.25	3.30303	3.40625	0	3.60606	NL
ladle02a.jpg	Ladle	0.571429	2.13491	0	0.0769231	0.025641	Kitchen item	0.973684	0.212	4.15789	1.94872	4.125	3.46875	0	2.9375	NL
lamp04a.jpg	Lamp *	0.921053	0.470956	0	0	0	Furniture	0.368421	2.05933	4.5	2.63158	3.54545	4.06061	0	2.27273	NL
laptop01a.jpg	Laptop	0.74359	1.29473	0	0	0	Electronic	0.947368	0.41978	4.63158	3.58974	4.27273	3.42424	0	3.24242	NL
leaf02a.jpg	Leaf *	0.974359	0.172037	0	0	0	Natural	0.948718	0.474976	4.4359	1.82051	3.75	3.65625	1	2.15152	L
leek.jpg	Leek	0.64	1.81366	0.0526316	0.263158	0.0263158	Food	0.72973	0.867827	3.83333	2.47222	4.28571	3.48276	5	1.46667	L
lego03b.jpg	Lego	0.30303	3.13922	0.0512821	0.102564	0	Toy	0.918919	0.480433	3.44737	2.05128	3.45455	3.63636	0	1.84848	NL
lemon02.jpg	Lemon *	1	0	0	0	0	Food	0.820513	0.649628	4.61538	2.23077	4.93939	4.51515	0	2.12121	L
lettuce.jpg	Lettuce *	0.684211	1.80145	0	0.025641	0	Food	0.820513	0.885155	4.64103	3.02564	4.03125	3.8125	1	1.34375	L
level03a.jpg	Level	0.73913	1.50239	0.128205	0.205128	0.0769231	Tool	0.705882	1.7013	3.42857	2.54286	3.3	2.8	3	2	NL
lifejacket.jpg	Life jacket	0.675676	1.69333	0	0.0512821	0	Sport	0.846154	0.749632	3.97436	2.92308	3.75758	3.66667	0	2.84848	NL
lightbulb01.jpg	Light bulb *	0.833333	0.858627	0	0.025641	0.0512821	Household article	0.405405	1.91103	4.53846	2.97436	4.8125	3.875	0	3.1875	NL
lighter01.jpg	Lighter	0.945946	0.357429	0	0.0263158	0	Other	0.684211	1.57105	4.20513	2.69231	4.30303	3.9697	0	3.78788	NL
lime.jpg	Lime	0.8125	1.11839	0.025641	0.102564	0.0512821	Food	0.769231	0.92215	3.71795	2.23684	4.53125	4.0625	0	1.90625	L
lintbrush.jpg	Lint brush	0.5625	2.38083	0.0526316	0.105263	0	Household article	0.486486	1.82708	3.60526	2.36842	4.09375	3.84848	1	2.60606	NL
lipstick02a.jpg	Lipstick	0.973684	0.175565	0.025641	0	0	Bathroom items	0.846154	0.830264	4.07895	2	3.87879	4.09091	0	4.30303	NL
lock03a.jpg	Lock *	0.684211	1.15594	0	0.025641	0	Other	0.394737	2.32667	4.25641	2.58974	4.32258	3.45161	2	2.64516	NL
log.jpg	Log	0.358974	2.8424	0	0	0	Natural	0.578947	1.77472	3.89744	2.5641	3.59375	3.96875	1	2.0625	NL
lunchbox.jpg	Lunch box	0.513514	2.49809	0	0.0263158	0	Other	0.361111	2.70113	3.42105	2.10526	3.09091	3.48485	0	2.0303	NL
magnifyingglass01b.jpg	Magnifying glass	0.823529	1.01082	0.0512821	0.0512821	0.025641	Other	0.368421	2.4497	3.38462	2.23077	4.54545	3.51515	0	3.60606	NL
makeupbrush04.jpg	Makeup brush	0.451613	2.22767	0	0.184211	0	Bathroom items	0.833333	1.05739	3.82353	2.30556	4	3.75758	0	3.33333	NL
mallet01b.jpg	Hammer	0.40625	2.27109	0	0.105263	0.0526316	Tool	0.783784	1.13158	3.58974	2.10256	3.30303	3.60606	0	4.24242	NL
mango.jpg	Mango	0.59375	1.93061	0.153846	0.025641	0	Food	0.815789	1.1307	3.55263	1.72973	3.75758	3.72727	0	1.39394	L
manshoe.jpg	Shoe *	0.769231	0.991264	0	0	0	Cloth	0.923077	0.424756	4.28205	2.38462	3.69697	3.72727	0	3.65625	NL
marker01a.jpg	Marker	0.820513	1.08027	0	0	0	School supply	0.973684	0.175565	4.35897	2.12821	3.90909	3.51515	0	2.57576	NL
mascarabrush.jpg	Mascara brush	0.264706	3.01554	0	0.102564	0.025641	Bathroom items	0.891892	0.710399	4.18421	2.31579	4.27273	3.84848	0	3.75758	NL
mask02a.jpg	Mask	0.483871	2.8057	0.0526316	0.131579	0	Decoration	0.771429	1.29798	3.44444	3.13889	2.69697	2.75758	0	2.63636	NL
match.jpg	Match	0.923077	0.461882	0	0	0	Other	0.378378	2.13449	4.41026	1.89744	4.60606	3.69697	0	3.84848	NL
measuringcup01.jpg	Measuring cup	0.945946	0.357429	0	0.0512821	0	Kitchen item	0.923077	0.392327	4.25641	2.53846	4.33333	3.93939	0	2.24242	NL
measuringspoon.jpg	Spoon	0.243243	3.03193	0	0.0512821	0	Kitchen item	1	0.0365138	4.10256	1.92308	3.36364	3.51515	0	2.63636	NL
measuringtape01.jpg	Measuring tape	0.777778	1.16671	0	0.0512821	0.025641	Tool	0.923077	0.495394	4.07692	2.64103	4.21212	3.57576	0	3.36364	NL
mechanicalpencil02.jpg	Pencil	0.540541	1.71629	0	0	0.0263158	School supply	1	0	4.44737	2.34211	4.0303	3.42424	0	2.81818	NL
medal02b.jpg	Medal	0.891892	0.656345	0	0.0263158	0	Sport	0.486486	2.08184	3.78378	2.11111	4.06061	3.90909	0	2.36364	NL
melbatoast.jpg	Melba toast	0.428571	2.48706	0	0.0512821	0.0512821	Food	0.948718	0.3431	4.23077	2.23077	4.06667	3.63333	3	1.26667	NL
metalbrush.jpg	Brush	0.464286	2.34805	0.0526316	0.210526	0	Tool	0.264706	2.49029	3.44444	2.08824	3.35484	3.48387	2	2	NL
metalscissors.jpg	Scissors	0.333333	3.36065	0	0.128205	0.025641	Tool	0.837838	0.981989	3.05263	2.5	3.12121	3.60606	0	2.72727	NL
metronome.jpg	Metronome	0.619048	2.00633	0.131579	0.263158	0.0526316	Music	0.607143	1.98689	3.40625	3.21875	3.88	4.04	8	2.64	NL
microscope.jpg	Microscope	0.972973	0.179256	0	0	0.0512821	Medical	0.589744	1.71598	3.84211	3.5641	4.69697	4.69697	0	3.54545	NL
milkcontainer.jpg	Milk container	0.27027	3.39611	0	0.0512821	0	Kitchen item	0.615385	1.30954	4.15385	2.53846	3.24242	3.54545	0	2.06061	NL
mirror.jpg	Mirror	0.551724	2.2542	0.128205	0.128205	0	Decoration	0.617647	1.96155	3.11429	3.45946	2.39394	2.21212	0	2.51515	NL
mitten04.jpg	Mitten *	0.666667	1.17808	0	0	0	Cloth	0.789474	1.04427	4.28947	2.28205	3.59375	3.46875	1	2.6875	NL
mixer01d.jpg	Mixer	0.352941	2.2442	0	0.102564	0.025641	Kitchen item	0.871795	0.728258	3.87179	3.28205	4	3.34375	0	2.5	NL
moccasin.jpg	Moccasin	0.457143	2.99343	0	0.0769231	0.025641	Cloth	0.923077	0.513164	3.5	2.86842	3.46667	3.66667	2	1.63333	NL
monitor.jpg	Monitor	0.447368	2.21797	0	0	0	Electronic	0.974359	0.27563	4.51282	2.92308	4.51515	3.57576	0	2.24242	NL
mousetrap.jpg	Mouse trap	0.939394	0.329846	0.0263158	0.0789474	0.0263158	Household article	0.5	1.54216	3.30769	2.86842	4.63636	4.36364	0	2.60606	NL
muffintin02.jpg	Muffin tin	0.225806	3.69093	0.0512821	0.0769231	0.0769231	Kitchen item	0.777778	1.20543	4.02632	2.21053	3.78788	3.93939	0	1.48485	NL
mushroom01.jpg	Mushroom *	1	0	0	0	0	Food	0.717949	0.99099	4.64103	2.30769	4.36364	4.36364	0	1.57576	L
nail.jpg	Nail *	0.777778	1.00004	0	0.025641	0.0512821	Tool	0.512821	1.29248	4.15385	2.38462	4.06061	3.33333	0	2.84848	NL
nailclipper03b.jpg	Nail clipper	0.861111	0.848256	0	0.0512821	0.025641	Bathroom items	0.868421	0.676535	4.35897	2.58974	4.71875	3.8125	0	3.87879	NL
nailpolish03b.jpg	Nail polish	0.805556	1.201	0.025641	0.0512821	0	Bathroom items	0.868421	0.676535	4.07692	2.30769	3.90625	4.0625	0	3.6875	NL
necklace.jpg	Necklace *	0.828571	0.989813	0	0.0526316	0	Jewel	0.538462	1.80392	4.15385	2.46154	3.54545	3.60606	0	3.33333	NL
negativefilm.jpg	Film	0.368421	2.99615	0	0	0.025641	Other	0.487179	1.73628	3.89744	2.07692	4.12121	4.15152	0	1.66667	NL
notebook03a.jpg	Notebook	0.605263	2.22696	0	0.025641	0	School supply	0.948718	0.3431	4.33333	2.10526	3.90909	3.12121	0	2.78788	NL
number3.jpg	Number 3	0.2	4.09807	0.0512821	0.179487	0	Toy	0.72973	1.34646	3.13514	1.81081	3.64286	3.53571	4	1.62069	NL
nutcraker.jpg	Nutcracker	0.931034	0.431017	0.128205	0.128205	0	Kitchen item	0.787879	1.07572	3.43243	2.36111	3.54545	3.75	0	3	NL
oilbottle01.jpg	Bottle	0.2	3.34644	0.125	0.0416667	0	Household article	0.347826	2.37096	3.08333	2.3913	2.90625	3.2	1	1.36667	NL
olive.jpg	Olive	0.894737	0.695987	0	0.025641	0	Food	0.891892	0.581889	4.30769	1.97436	4.30303	3.75758	0	1.51515	L
onion.jpg	Onion *	1	0	0	0	0	Food	0.794872	0.842138	4.5641	2.23077	4.72727	4.30303	0	1.96875	L
orange.jpg	Orange *	1	0	0	0	0	Food	0.820513	0.678954	4.66667	1.92308	4.75758	4.09091	0	1.81818	L
orangejuice.jpg	Orange juice	0.333333	3.09651	0	0	0	Food	0.794872	1.12297	4.10256	2.15385	3.84848	3.87879	0	1.60606	NL
overalls.jpg	Overalls	0.382353	3.29745	0	0.102564	0.025641	Cloth	0.945946	0.357429	3.73684	2.71795	3.51613	2.48387	2	1.80645	NL
pacifier02d.jpg	Pacifier	0.366667	2.94375	0.025641	0.05	0.153846	Other	0.470588	1.8901	3.77778	2.66667	3.875	3.53125	1	3.3125	NL
paintbrush01.jpg	Paint brush *	0.918919	0.405977	0	0.0512821	0	Tool	0.736842	1.50096	4.08108	2.48649	4.09091	3.60606	0	3.51515	NL
paintcan.jpg	Paint can	0.589744	1.76422	0	0	0	Tool	0.611111	1.61609	3.82051	2.53846	4.36364	4.46875	0	2.3125	NL
paintroller01.jpg	Paint roller	0.771429	1.21109	0	0.0769231	0.025641	Tool	0.871795	0.830264	3.87179	2.28205	4.42424	3.78788	0	3.69697	NL
painttray.jpg	Paint tray	0.393939	2.97256	0	0.153846	0	Tool	0.631579	1.75335	3.47368	2.35897	3.9697	4	0	2.33333	NL
pants.jpg	Pants *	0.794872	1.12297	0	0	0	Cloth	1	0.0365138	4.71795	1.5641	4.09091	3.74194	0	3.80645	NL
paperclip01b.jpg	Paper clip	0.5	2.48353	0	0.0512821	0.025641	School supply	0.923077	0.461882	4.07692	2.12821	3.21212	3.54545	0	2.09091	NL
paperclip03.jpg	Paper clip	0.794118	1.19388	0	0.025641	0.102564	School supply	0.897436	0.630917	4.53846	1.97436	4.72727	4	0	2.03125	NL
papertowel.jpg	Paper towel	0.394737	2.24354	0	0	0	Household article	0.457143	1.9644	4.25	1.77143	4	4.24242	0	2.51515	NL
partyhat.jpg	Party hat	0.72973	1.37184	0	0.0512821	0	Toy	0.435897	1.56596	3.84615	2.61538	4	4.40625	1	2.78125	NL
pasta03a.jpg	Pasta	0.617647	2.02162	0	0.102564	0.025641	Food	0.972973	0.216633	4.39474	2.15789	2.90909	3.15152	0	1.84848	NL
PDA.jpg	PDA	0.258065	3.24067	0	0.205128	0	Electronic	0.837838	0.904038	3.05263	2.97368	3.78261	3.16	10	2	NL
peach.jpg	Peach *	0.689655	1.57545	0.153846	0.102564	0	Food	0.617647	1.54979	3.77778	1.8	4.30303	3.87879	0	1.27273	L
peanut01.jpg	Peanut *	0.833333	0.816689	0	0	0	Food	0.815789	0.689202	4.21053	2.13158	4.48485	4.48485	0	1.93939	L
pear01.jpg	Pear *	1	0	0	0	0	Food	0.794872	0.732067	4.53846	2.05263	4.75758	4.72727	0	1.54545	L
peeler01.jpg	Peeler	0.393939	2.3147	0	0.128205	0.025641	Kitchen item	0.948718	0.3431	4	2.5	4.5	3.84375	0	3.03125	NL
pen04b.jpg	Pen *	0.897436	0.630917	0	0	0	School supply	0.918919	0.480433	4.76923	2.13158	3.8125	3.6129	0	3.96875	NL
pencil01.jpg	Pencil *	0.973684	0.175565	0	0	0	School supply	0.974359	0.172037	4.66667	1.86842	4.69697	3.9697	0	3.48485	NL
pencilcase.jpg	Pencil case	0.722222	1.33072	0	0.0512821	0.025641	School supply	0.794872	1.22553	3.97436	2.35897	2.83871	2.9375	1	2.28125	NL
pencilsharpener02a.jpg	Pencil sharpener	0.666667	1.05623	0	0.0512821	0.025641	School supply	0.948718	0.443609	4.30769	2.48718	3.90909	4.06061	0	3.42424	NL
pepper04a.jpg	Red pepper *	0.447368	1.84787	0	0.025641	0	Food	0.74359	0.941536	4.58974	2.17949	4.46875	3.12903	0	1.22581	L
peppermill02b.jpg	Pepper mill	0.393939	2.68812	0.025641	0.102564	0.025641	Kitchen item	0.805556	0.992391	3.94872	2.61538	4.42424	4.42424	0	3.18182	NL
perfume01a.jpg	Perfume	0.538462	2.01874	0	0	0	Bathroom items	0.666667	1.71084	4.21053	2.39474	4.03571	4.11111	0	3.40741	NL
petcarrier.jpg	Animal cage	0.216216	4.03351	0	0.0512821	0	Other	0.783784	1.01959	3.57895	3.21053	4.21212	4.36364	0	2.45455	NL
pickle.jpg	Pickle	0.657895	1.13871	0	0	0	Food	0.846154	0.719386	4.25641	2.20513	4.39394	3.9697	0	1.60606	L
pictureframe04.jpg	Picture frame	0.714286	1.28754	0.0263158	0	0.0526316	Decoration	0.74359	1.32011	4.20513	2.41026	4.125	3.78788	0	2.09091	NL
piggybank.jpg	Piggy bank	0.757576	1.26102	0.102564	0	0.0512821	Toy	0.27027	2.30817	3.80556	2.67568	3.6875	3.75	0	2.5	NL
pill.jpg	Pill	0.717949	1.21858	0	0	0	Medical	0.578947	1.6867	4	1.89189	3.84375	3.65625	0	2.6875	NL
pillbottle.jpg	Pills	0.589744	1.79715	0	0	0	Medical	0.684211	1.59769	3.89744	2.71795	4.33333	4.45455	0	2.57576	NL
pillow01a.jpg	Pillow	0.842105	0.731884	0	0	0	Household article	0.333333	2.07055	4.4359	2.41026	3.12121	3.63636	0	3.45455	NL
pineapple01a.jpg	Pineapple *	1	0	0	0	0.025641	Food	0.846154	0.785152	4.51282	3.12821	4.75	3.65625	1	1.65625	L
pinecone01.jpg	Pine cone	0.529412	2.30604	0	0.0789474	0.0263158	Natural	0.923077	0.559217	3.69231	2.94872	4.09091	3.69697	0	1.375	L
pingpongracket.jpg	Ping-pong racket	0.378378	2.44968	0	0	0.0512821	Sport	0.769231	0.77935	3.92308	2	4.65625	4	1	3.65625	NL
pistachio.jpg	Pistachio	0.75	1.09849	0.153846	0.102564	0.025641	Food	0.794118	0.911239	3.56757	2.10526	4	3.75758	1	1.30303	L
pitabread.jpg	Pita bread	0.684211	1.72632	0	0	0	Food	0.923077	0.495394	4.28947	2.10526	4.33333	4.24242	0	1.72727	NL
pitcher02b.jpg	Pitcher *	0.351351	3.41566	0	0.0263158	0	Kitchen item	0.820513	1.11081	4.30769	2.46154	3.36667	3.70968	3	2.56667	NL
pizza.jpg	Pizza	0.897436	0.630917	0	0	0	Food	0.974359	0.172037	4.35897	2.51282	4.03571	4.39286	0	2.66667	NL
plant01.jpg	Plant	0.842105	0.912273	0	0.025641	0	Natural	0.923077	0.513164	4.15385	2.84615	3.42424	4.4375	0	2.09091	L
plasticbasket01a.jpg	Basket	0.666667	2.00217	0	0.0769231	0	Household article	0.5	2.09713	3.94872	2.17949	2.93939	3.15152	0	2.15152	NL
plasticflower01a.jpg	Flower	0.512821	2.18681	0	0	0	Decoration	0.461538	1.6964	4.07692	2.5641	3.45455	2.81818	0	2.78125	L
plasticgallon.jpg	Bottle	0.297297	3.74139	0	0.0512821	0	Household article	0.567568	1.71523	3.5	1.97297	2.48485	3.24242	0	1.48485	NL
plate01b.jpg	Plate	0.918919	0.480433	0	0	0	Kitchen item	0.974359	0.172037	4.64103	1.71795	4.24242	3.84848	0	2.36364	NL
playingcard04.jpg	Playing card	0.589744	1.25092	0	0	0	Toy	0.923077	0.546676	4.4359	2	4.21212	4.3125	0	3.27273	NL
pliers02b.jpg	Pliers *	0.851852	0.901483	0	0.25641	0.025641	Tool	0.948718	0.411153	3.76923	2.74359	4.15152	3.75758	1	2.625	NL
pliers05.jpg	Pliers	0.75	1.3433	0.025641	0.282051	0.0769231	Tool	0.948718	0.377641	3.84615	2.5641	4.34375	3.84375	6	2.25	NL
plugs.jpg	Plugs	0.344828	3.17423	0	0.179487	0.0769231	Electronic	0.783784	1.1443	4.13514	2.56757	3.15152	3	0	2.21212	NL
plum.jpg	Plum	0.861111	0.848256	0	0.0526316	0	Food	0.794872	0.732067	4.31579	2.4359	4.34375	4.24242	1	1.45455	L
plunger02.jpg	Plunger	0.83871	1.01189	0.0512821	0.128205	0.025641	Household article	0.512821	1.80156	3.94872	1.94872	4.71875	4.03125	1	3.125	NL
pot01.jpg	Pot	0.344828	3.16076	0.0526316	0.157895	0.0263158	Decoration	0.575758	1.65863	3.25714	2.69444	2.78788	3.69697	0	2.06061	NL
pot02a.jpg	Pot *	0.684211	1.74152	0	0	0	Kitchen item	0.974359	0.172037	4.51282	2.38462	3.30303	3.63636	0	2.36364	NL
potato02b.jpg	Potato *	1	0	0.025641	0.025641	0	Food	0.789474	0.742488	4.46154	1.89744	4.21875	3.96875	0	1.625	L
potatomasher03b.jpg	Potato masher	0.466667	1.86432	0.025641	0.205128	0	Kitchen item	0.973684	0.175565	3.76923	2.15385	4.30303	3.21212	0	2.36364	NL
powercable.jpg	Cables	0.236842	3.81295	0	0.025641	0	Electronic	0.783784	1.07752	4.18421	2.18421	3.30303	3.65625	0	1.9697	NL
printer02.jpg	Printer	0.871795	0.850178	0	0	0	Electronic	0.657895	1.08196	4.39474	3.39474	4.12121	4.21212	0	2.12121	NL
propanetank.jpg	Propane tank	0.454545	2.6137	0	0.0789474	0.0526316	Other	0.333333	2.47444	3.86486	2.69444	4.70968	4.64516	2	1.71875	NL
protractor.jpg	Protractor	0.464286	2.53181	0	0.157895	0.105263	School supply	0.974359	0.207577	3.61538	2.46154	4.30769	4.22222	6	1.71429	NL
puzzlepiece.jpg	Puzzle piece	0.763158	1.27736	0	0.025641	0	Toy	0.947368	0.385485	4.34211	2.73684	4.09091	3.75758	0	1.93939	NL
pylon.jpg	Pylon	0.451613	2.51653	0.025641	0.179487	0	Other	0.447368	2.06772	3.86486	1.81081	4.57576	4.57576	0	2.06061	NL
qtip.jpg	Q-Tip	0.722222	1.47642	0	0.0263158	0.0263158	Bathroom items	0.923077	0.495394	4.51282	1.87179	4.3125	3.75758	1	3.60606	NL
radio01.jpg	Radio	0.297297	3.07949	0	0.0263158	0	Electronic	0.794872	1.26466	4.36842	3.15789	3.125	3.53125	1	2.375	NL
radish01.jpg	Radish	0.864865	0.756619	0	0.0512821	0	Food	0.692308	1.01782	4.05128	2.61538	4.0303	3.21212	0	1.33333	NL
raisins.jpg	Raisins	0.741935	1.53349	0.0769231	0.102564	0.025641	Food	0.805556	0.825724	4.05263	2.5	3.75758	4.21875	0	1.48485	L
ramekin01.jpg	Bowl	0.529412	2.52691	0	0.0789474	0.0263158	Kitchen item	0.948718	0.291818	4.12821	1.94872	3.15625	3.8125	0	2.16129	NL
rasberry01.jpg	Rasberry	0.861111	0.681589	0.025641	0.0512821	0	Food	0.846154	0.619382	4.65789	2.26316	4.63636	4.60606	0	1.63636	L
rattle.jpg	Toy	0.32	3.13947	0.0882353	0.205882	0	Toy	0.8125	0.969802	3.05405	3.07895	2.27586	2.27586	3	1.37931	NL
razor01.jpg	Razor	0.722222	1.511	0.0263158	0	0.0263158	Bathroom items	0.972973	0.252895	4.32432	2.45946	3.72727	3.28125	0	3.65625	NL
rearviewmirror.jpg	Rearview mirror	0.419355	2.07274	0.0857143	0.0285714	0	Other	0.757576	1.16877	3.66667	2.30303	4.06061	3.21212	0	2.63636	NL
reflector.jpg	Reflector	0.259259	3.2304	0.184211	0.0789474	0.0263158	Sport	0.5625	1.82156	3.53125	2.12903	3.48485	3.12121	0	1.45455	NL
relish.jpg	Relish	0.606061	1.82954	0.105263	0.0263158	0	Food	0.888889	0.669925	3.77778	2.22222	3.09375	3.09375	1	1.40625	NL
remotecontrol04.jpg	Remote control	0.638889	1.22282	0	0.027027	0	Electronic	0.871795	0.76768	4.38462	3.17949	4.35484	3.77419	1	3.58065	NL
ribbon03a.jpg	Lace	0.538462	2.26571	0.0512821	0.25641	0.025641	Decoration	0.675676	1.15985	3.27027	2.40541	2.90323	2.78125	2	1.40625	NL
ribbon04.jpg	Ribbon	0.771429	1.34694	0	0.0769231	0.025641	Decoration	0.846154	0.843866	3.82051	2.10256	3.18182	3.06061	0	1.81818	NL
rice.jpg	Rice	0.921053	0.523588	0	0	0	Food	0.897436	0.477071	4.51282	2.41026	4.33333	4.27273	0	1.48485	L
ridinghelmet.jpg	Hat	0.388889	2.95971	0	0.0526316	0	Cloth	0.702703	1.20406	3.71053	1.63158	4.375	4.09375	1	2.3125	NL
ring01.jpg	Ring *	1	0	0	0	0	Jewel	0.72973	1.50196	4.30769	2.20513	3.84375	3.75	0	3.22581	NL
rock01a.jpg	Rock	0.638889	1.37628	0.0263158	0.0263158	0	Natural	0.702703	1.43458	4.10526	2.28947	3.81818	3.75758	0	2.27273	NL
rollingpin01a.jpg	Rolling pin *	0.821429	1.09157	0	0.230769	0.0512821	Kitchen item	1	0	3.84615	2.07692	4.41935	4.06452	1	3.58065	NL
rope03.jpg	Rope	0.861111	1.02529	0	0.0512821	0.025641	Tool	0.432432	2.267	3.86842	2.60526	3.84848	3.60606	0	2.75758	NL
rubberband01.jpg	Rubber band	0.382353	1.85645	0.0789474	0.0263158	0	School supply	0.472222	1.9256	3.97222	1.54054	4.36364	4.24242	0	2.75758	NL
rubberglove02b.jpg	Glove	0.410256	2.41223	0	0	0	Household article	0.717949	1.33843	4.15789	1.84211	4.27273	3.69697	0	2.54545	NL
rug.jpg	Rug	0.305556	2.8704	0	0.0526316	0	Household article	0.432432	2.21948	4.05405	2.51351	2.72727	2.81818	0	2.0303	NL
ruler05.jpg	Ruler *	1	0	0	0	0	School supply	0.948718	0.3431	4.38462	2.05128	4.45455	4.33333	0	3.06061	NL
runningshoe03b.jpg	Shoe	0.358974	2.09627	0	0	0	Cloth	0.736842	0.935984	4.4359	2.5	3.9697	3.21212	0	3.06061	NL
safetypin.jpg	Safety pin	0.666667	1.57554	0	0.0789474	0.0526316	Other	0.263158	2.60356	4.17949	1.94872	4.4375	4	1	2.1875	NL
sand.jpg	Sand	0.432432	2.39719	0.025641	0.025641	0	Natural	0.605263	1.67118	3.64103	2.53846	3.66667	3.72727	0	1.63636	NL
sandal.jpg	Sandal	0.923077	0.461882	0	0	0	Cloth	0.820513	0.868801	4.34211	2.42105	3.66667	3.63636	0	2.21212	NL
saw02b.jpg	Saw *	0.885714	0.512709	0	0.125	0	Tool	0.894737	0.643355	3.71053	2.16216	4.30303	3.34375	0	3.9697	NL
scale01a.jpg	Scale	0.837838	0.842424	0	0.025641	0.025641	Bathroom items	0.540541	1.90223	4.12821	2.89744	3.27273	2.78788	0	2.39394	NL
scarf.jpg	Scarf	0.947368	0.297472	0	0.025641	0	Cloth	0.891892	0.784608	4.52632	2.07692	3.81818	3.21212	0	3.24242	NL
scissors01.jpg	Scissors *	1	0	0	0	0	School supply	0.657895	1.5666	4.53846	2.51282	4.03125	3.71875	0	4.22581	NL
scotchtape.jpg	Scotch tape	0.432432	1.78774	0	0.0512821	0	School supply	0.789474	1.2688	4.52632	2.13514	3.375	3.5625	0	2.45161	NL
screw02.jpg	Screw *	1	0	0	0.0512821	0.0512821	Tool	0.717949	1.24265	3.79487	2.51282	4.0303	3.45161	0	2.53333	NL
screwdriver04b.jpg	Screwdriver *	0.945946	0.303375	0	0.0512821	0	Tool	0.923077	0.559217	4.12821	2.33333	4.54545	4.3125	0	3.53125	NL
seashell.jpg	Seashell	0.5	1.81411	0	0.025641	0	Natural	0.605263	1.61586	4	3.33333	3.63636	3.48485	0	2.39394	NL
sewingmachine01a.jpg	Sewing machine	0.947368	0.350104	0	0.025641	0	Electronic	0.297297	2.52561	3.89474	3.64865	4.57576	4.27273	0	2.63636	NL
shirt01.jpg	Shirt	0.435897	2.1277	0	0	0	Cloth	0.947368	0.385485	4.33333	2.4359	2.9697	3.27273	0	3.12121	NL
shirt02.jpg	Shirt *	0.948718	0.3431	0	0	0	Cloth	0.974359	0.207577	4.66667	2.51282	3.45455	3.57576	0	3.45455	NL
shoelace.jpg	Shoelace	0.857143	0.73038	0	0.0512821	0.0512821	Cloth	0.794872	1.10433	4.26316	1.86842	4.15152	3.84848	0	3.12121	NL
shorts.jpg	Shorts	0.74359	1.46793	0	0	0	Cloth	0.948718	0.326359	4.38462	2.58974	3.48485	3.15152	0	2.75758	NL
shovel02a.jpg	Shovel	0.454545	2.43061	0	0.0769231	0.0769231	Toy	0.684211	1.54124	3.58974	1.71795	3.8125	3.78788	0	2.66667	NL
slide02.jpg	Slide	0.428571	2.56863	0.025641	0.0512821	0.025641	Decoration	0.324324	2.49044	3.62162	2.64865	2.80645	2.6	2	1.96667	NL
slipper01b.jpg	Slipper	0.815789	0.798194	0	0	0	Cloth	0.948718	0.377641	4.15385	2.12821	3.3125	3.46875	0	2.25	NL
snowpeas01.jpg	Snow peas	0.351351	2.73946	0	0	0.0263158	Food	0.846154	0.619382	4.28947	2.41026	3.87097	3.78125	2	1.51515	L
soap03a.jpg	Soap	0.789474	0.856922	0	0.025641	0	Bathroom items	0.815789	0.943188	4.47368	1.52632	3.9697	3.84848	0	3.39394	NL
soapdispenser01.jpg	Soap dispenser	0.342105	3.50134	0	0.025641	0	Bathroom items	0.846154	0.811941	4.17949	2.79487	3.69697	3.6875	0	3.125	NL
sock01a.jpg	Sock *	0.871795	0.798896	0	0	0	Cloth	0.948718	0.3431	4.48718	2.02564	2.84848	2.36364	0	3.39394	NL
soil.jpg	Dirt	0.387097	3.3084	0.153846	0.0512821	0	Natural	0.371429	2.41898	3.47059	2.45714	3.24242	3.69697	0	1.96875	NL
spatula03.jpg	Spatula	0.75	1.44169	0	0.179487	0.102564	Kitchen item	0.973684	0.175565	4.35897	2.12821	3.74194	3.3125	2	2.5	NL
spatula04.jpg	Spatula	0.73913	1.50239	0.102564	0.282051	0.025641	Kitchen item	0.837838	0.981989	3.63889	1.88889	3.54839	3.46875	1	2.67742	NL
speaker04.jpg	Speaker	0.871795	0.850178	0	0	0	Electronic	0.974359	0.242117	4.12821	2.97436	3.84848	3.66667	0	2	NL
sponge01.jpg	Sponge	0.897436	0.630917	0	0	0	Household article	0.710526	1.35341	4.25641	2.25641	3.75758	4.0303	0	2.54545	NL
spoon01.jpg	Spoon *	0.923077	0.513164	0	0	0	Kitchen item	0.974359	0.207577	4.5641	2.28205	4.3125	3.66667	0	3.36364	NL
sportbag.jpg	Bag	0.564103	2.14509	0	0	0	Sport	0.461538	2.22224	4.02564	2.86842	3.42424	3.84375	0	2.5625	NL
spraybottle01.jpg	Spray bottle	0.611111	2.20153	0	0.0769231	0	Household article	0.710526	1.48117	3.97368	2.52632	3.66667	4.09091	0	3.03125	NL
spraycan.jpg	Spray can	0.297297	2.75411	0	0.0512821	0	Household article	0.351351	2.47364	3.71795	2.33333	3.4375	3.9375	1	3.125	NL
squeegee01b.jpg	Squeegee	0.588235	2.30986	0	0.102564	0.025641	Household article	0.512821	1.54319	3.64103	2.23077	4.58065	3.67742	2	3.29032	NL
stackingrings01a.jpg	Toy	0.428571	2.85988	0	0.282051	0	Toy	0.897436	0.714655	3.25641	2.53846	3.13793	3.48276	4	2.03448	NL
stapler03a.jpg	Stapler	0.948718	0.3431	0	0	0	School supply	0.897436	0.630917	4.48718	2.30769	4.39394	4.25	0	3.46875	NL
stapleremover.jpg	Staple remover	0.806452	1.05577	0	0.184211	0	School supply	0.923077	0.513164	4.15385	2.66667	4.66667	4	0	2.36364	NL
staples.jpg	Staples	0.972973	0.179256	0	0.0512821	0	School supply	0.897436	0.630917	4.44737	2.05263	4.06061	3.36364	0	2.0303	NL
starfish.jpg	Starfish	0.736842	0.954894	0	0.025641	0	Natural	0.6	1.3495	3.60526	3.36842	4.40625	4.36364	1	1.75758	L
statue01.jpg	Statue	0.342857	3.1796	0	0.102564	0	Decoration	0.777778	1.09963	3.11111	3.48649	3.37931	3.62963	2	1.37931	NL
strainer01b.jpg	Strainer	0.692308	1.5828	0	0.210526	0.105263	Kitchen item	0.918919	0.534488	4.24324	2.26316	3.93548	3.45161	1	2.19355	NL
strainer02.jpg	Strainer	0.413793	2.2711	0.025641	0.205128	0.025641	Kitchen item	0.973684	0.212	4.18421	2.07895	3.8	4.33333	3	2.03333	NL
straw.jpg	Straw	0.833333	1.03701	0.105263	0.105263	0	Kitchen item	0.567568	1.81327	3.71053	1.76316	3.96875	3.75	1	3.71875	NL
strawbasket01.jpg	Basket *	0.8125	1.18089	0	0.179487	0	Decoration	0.605263	1.75327	3.66667	2.47368	2.84848	3.63636	0	2	NL
strawberry.jpg	Strawberry *	1	0	0	0	0	Food	0.820513	0.708044	4.64103	2.10256	4.84848	4.69697	0	1.54545	L
studiolight.jpg	Lamp	0.447368	2.75566	0	0.025641	0	Electronic	0.432432	2.25209	3.79487	2.92308	2.63636	3.51515	0	2.69697	NL
styrofoamcup.jpg	Styrofoam cup	0.473684	2.12398	0	0	0.025641	Kitchen item	0.820513	0.914245	4.30769	1.76923	4.90909	4.75758	0	1.84848	NL
suitcase.jpg	Suitcase *	0.578947	1.58143	0	0	0.025641	Other	0.710526	1.47261	4.23684	2.71053	3.21212	2.93939	0	2.78788	NL
sunglasses04.jpg	Sunglasses	0.897436	0.560279	0	0	0	Cloth	0.368421	1.98694	4.46154	2.41026	4	3.90909	0	3.57576	NL
swimgoggles.jpg	Goggles	0.621622	1.55261	0	0	0.0512821	Sport	0.871795	0.728258	3.68421	2.65789	3.9697	4.27273	0	3.18182	NL
syringe01.jpg	Syringe	0.611111	1.38988	0	0	0.0526316	Medical	0.871795	0.86051	3.97436	2.79487	4.3125	3.78125	0	3.90625	NL
tambourine.jpg	Tambourine	0.9	0.560825	0	0.128205	0.102564	Music	0.820513	0.994192	3.89744	2.25641	4.09091	4.0303	0	3.30303	NL
tampon.jpg	Tampon	0.941176	0.38158	0.025641	0.0512821	0.0512821	Bathroom items	0.789474	0.742488	3.5641	2.30769	4.15625	3.71875	1	2.84375	NL
tape02a.jpg	Tape	0.540541	2.29193	0	0.0263158	0	Tool	0.605263	1.97407	3.73684	1.92308	3.42424	3.46875	0	2.78125	NL
taperecorder.jpg	Tape recorder	0.447368	2.77815	0	0	0.025641	Electronic	0.871795	0.892878	3.75676	3.36842	4.0303	3.78788	0	2.90909	NL
teabag.jpg	Tea bag	0.948718	0.3431	0	0	0	Food	0.923077	0.495394	4.4359	2.41026	4.45455	4.09091	0	2.84848	NL
teapot.jpg	Teapot	0.857143	0.787523	0	0.0526316	0.0263158	Kitchen item	0.692308	1.36883	4.10256	2.58974	3.60606	3.9375	0	2.84375	NL
teddybear02b.jpg	Teddy bear	0.717949	1.43372	0	0	0	Toy	0.891892	0.690279	4.07692	2.97368	4.03125	4.21875	1	2.25	NL
telephone01b.jpg	Telephone *	0.512821	1.8634	0	0	0	Electronic	0.846154	0.811941	4.71795	3.12821	3.42424	2.48485	0	4.09091	NL
tennisball01b.jpg	Tennis ball	0.948718	0.291818	0	0	0	Sport	0.794872	0.898483	4.23684	1.86842	4.75758	4.78788	0	3.57576	NL
thermometer02b.jpg	Thermometer	0.973684	0.175565	0	0.025641	0	Other	0.361111	2.31269	4.05405	2.68421	3.65625	2.84848	0	1.75758	NL
thermos.jpg	Thermos	0.571429	1.99468	0.153846	0.128205	0	Kitchen item	0.30303	2.53552	2.97222	2.69444	3.33333	4.0303	0	2.0303	NL
thimble.jpg	Thimble *	0.814815	1.12128	0.0263158	0.263158	0	Other	0.571429	2.15201	3.31429	2.27778	4.41935	2.8	2	2.51613	NL
thread02.jpg	Thread *	0.647059	1.62396	0	0.0769231	0.0512821	Other	0.421053	2.16775	3.76923	2.17949	3.6875	3.59375	1	2.4375	NL
thumbtack02a.jpg	Thumbtack	0.387097	2.14585	0	0.102564	0.102564	School supply	0.769231	1.13151	4.20513	1.71795	3.73333	3.56667	3	2.2	NL
tile.jpg	Tile	0.90625	0.597455	0.0789474	0.0789474	0	Building material	0.594595	1.97272	3.63158	2	4.32258	4.16129	2	1.80645	NL
toast.jpg	Toast	0.74359	1.22409	0	0	0	Food	1	0.072054	4.58974	2.51282	4.59375	4.35484	0	2.25806	NL
toaster.jpg	Toaster *	0.972973	0.179256	0	0	0.0263158	Kitchen item	0.868421	0.561753	4.47368	2.94737	4.66667	4.25	0	2.66667	NL
toiletpaper01a.jpg	Toilet paper	0.921053	0.523588	0	0	0	Bathroom items	0.717949	1.12651	4.79487	2.23077	4.60606	3.90909	0	3.45455	NL
tomato01.jpg	Tomato *	1	0	0	0	0	Food	0.769231	0.895486	4.74359	1.69231	4.84375	4.66667	0	1.46875	L
tomatojuice.jpg	Tomato juice	0.416667	3.02108	0.0263158	0.0263158	0	Food	0.694444	1.44711	3.60526	2.18421	3.87879	3.87879	0	1.30303	NL
tongs01b.jpg	Tongs	0.791667	1.22202	0.0512821	0.25641	0.0769231	Kitchen item	0.897436	0.781973	4	1.94872	3.3125	3.53125	1	2.4375	NL
toothbrush03b.jpg	Toothbrush *	1	0	0	0	0	Bathroom items	0.974359	0.339453	4.69231	2.23077	4.21875	3.8125	0	4.28125	NL
toothpaste.jpg	Toothpaste	0.567568	2.40274	0	0.0512821	0	Bathroom items	0.722222	1.47642	3.89474	2.65789	4.03125	3.5	0	3.30303	NL
toothpick02.jpg	Toothpick	0.8125	1.11839	0.102564	0.0512821	0.025641	Kitchen item	0.382353	2.42657	3.91667	1.43243	4.18182	3.84848	0	3.93939	NL
tortilla.jpg	Tortilla	0.3	2.71311	0.153846	0.0769231	0	Food	0.942857	0.354161	3.97143	2.25	3.74194	3.67742	2	1.87097	NL
towel01.jpg	Towel	0.342105	2.80754	0	0	0	Household article	0.526316	1.84844	4.34211	2.12821	3.93939	3.09091	0	2.24242	NL
towel04a.jpg	Towel	0.333333	2.5079	0	0	0	Bathroom items	0.710526	1.18524	4.46154	2.23684	3.9375	3.22581	1	2.6129	NL
toycar04.jpg	Car	0.615385	1.17912	0	0	0	Toy	0.5	1.52855	4.05128	3.02564	3.81818	3.28125	0	3.75758	NL
toycow.jpg	Toy cow	0.552632	2.10693	0	0	0	Toy	0.871795	0.708343	3.28205	2.52632	3.33333	3.39394	0	1.48485	NL
toydinosaur.jpg	Toy dinosaur	0.552632	1.82127	0	0	0.025641	Toy	0.846154	0.811941	3.4359	3.07692	4.375	4.25	0	1.87097	NL
toytank.jpg	Toy tank	0.5	1.99715	0	0	0.025641	Toy	0.794872	0.898127	3.10526	2.78947	4.36364	3.59375	0	1.6129	NL
toytractor01b.jpg	Toy truck	0.25641	3.11286	0	0	0	Toy	0.974359	0.172037	3.76923	3.10256	2.93939	3.09091	0	2.0303	NL
tray.jpg	Tray	0.482759	2.71805	0.105263	0.105263	0.0263158	Kitchen item	0.457143	1.9056	3.43243	2.2973	2.66667	3.56667	1	2.48387	NL
tripod.jpg	Tripod	0.783784	1.34779	0.025641	0.025641	0	Electronic	0.578947	2.07564	3.87179	3.20513	4.33333	4.57576	0	2.51515	NL
tshirt.jpg	T-shirt	0.820513	0.678954	0	0	0	Cloth	0.974359	0.172037	4.64103	1.66667	4.15152	3.51515	0	2.87879	NL
tube.jpg	Tube	0.516129	2.60726	0.0526316	0.131579	0	Bathroom items	0.676471	1.68888	3.31429	1.91429	2.9697	2.84848	0	2.0303	NL
tupperware03a.jpg	Tupperware	0.555556	2.28247	0	0	0.027027	Kitchen item	0.846154	0.719386	4.39474	2.15789	4.19355	4.03125	1	2	NL
tuque03a.jpg	Tuque	0.394737	2.00386	0	0.025641	0	Cloth	0.894737	0.708563	4.5	2.68421	3.6129	3.48387	2	3.65625	NL
tweezers02a.jpg	Tweezers	0.857143	0.694805	0	0.0512821	0.0512821	Bathroom items	0.789474	0.965915	4.31579	1.86486	4.51613	4.25806	1	3.25806	NL
umbrella04.jpg	Umbrella *	1	0	0	0	0	Other	0.410256	2.18912	4.53846	2.51282	3.27273	2.36364	0	4.18182	NL
usbkey.jpg	USB key	0.216216	3.56743	0	0.025641	0.025641	Electronic	0.948718	0.359871	4.23077	2.97436	4.44444	3.85714	5	2.28571	NL
vase01.jpg	Vase *	0.837838	1.00459	0.025641	0.025641	0	Decoration	0.692308	1.54459	3.71795	2.53846	3.66667	4.18182	0	2.06061	NL
vase02.jpg	Vase	0.6875	1.87164	0.0512821	0.128205	0	Decoration	0.567568	1.98626	3.60526	2.71053	3	3.84848	0	1.84848	NL
vhstape.jpg	VHS tape	0.25641	2.82775	0	0	0	Electronic	0.74359	1.30076	4.30769	2.46154	4.84848	4.21212	0	2.24242	NL
videocamera01a.jpg	Video camera	0.421053	2.29953	0	0	0.025641	Electronic	0.820513	1.23607	4.25641	3.28205	4.30303	4.45455	0	3.78125	NL
vikingmask01b.jpg	Mask	0.545455	2.32277	0.025641	0.128205	0	Decoration	0.432432	2.00896	2.97368	3.35135	3.44828	3.96552	2	1.86207	NL
violin.jpg	Violin	0.972973	0.179256	0	0.025641	0.025641	Music	0.945946	0.462741	3.62162	3.23684	4.84848	4.57576	0	4.36364	NL
visegrippliers.jpg	Vise grip	0.291667	2.3011	0	0.25641	0.0512821	Tool	0.868421	0.846666	3.23684	3.07895	4.03704	3.96296	0	2.72727	NL
walkman.jpg	Walkman	0.485714	2.18652	0.0263158	0.0526316	0	Electronic	0.717949	1.55368	3.71795	2.92308	3.87879	3.48387	0	2.80645	NL
wallet02a.jpg	Wallet	0.684211	1.92657	0.025641	0	0	Other	0.487179	2.24051	3.83784	2.48649	3.33333	3.51515	0	2.78788	NL
wallet04.jpg	Wallet	0.459459	2.6718	0	0.025641	0.025641	Cloth	0.272727	2.54232	4.26316	2.52778	2.84848	3.45455	0	2.78788	NL
walnut01c.jpg	Walnut	0.594595	1.78684	0	0	0.0512821	Food	0.769231	0.77935	4.23077	2.46154	4.87879	4.48485	0	1.75758	L
watch02a.jpg	Watch *	0.871795	0.64505	0	0	0	Jewel	0.358974	2.37875	4.41026	3.07692	3.84848	3.36364	0	3.81818	NL
waterbottle01b.jpg	Water bottle	0.538462	1.96597	0	0	0	Sport	0.461538	1.72966	4.20513	2.13158	3.09091	4.18182	0	2.60606	NL
waterbottle03.jpg	Water bottle	0.717949	1.1673	0	0	0	Food	0.540541	1.82585	4.69231	2.40541	4.59375	4.5625	0	2.90625	NL
wateringcan.jpg	Watering can *	0.586207	2.46188	0	0.179487	0.0769231	Tool	0.675676	1.29552	3.94737	2.21622	4	4.24242	0	3.48485	NL
watermelon.jpg	Water melon *	0.947368	0.297472	0	0	0.025641	Food	0.710526	1.16578	4.60526	2.18421	4.58065	4.32258	0	2.22581	L
weight01.jpg	Weight	0.542857	1.87229	0.025641	0.0512821	0.025641	Sport	0.842105	0.943114	3.83784	2	3.51613	3.83871	2	3.16667	NL
wheel01.jpg	Wheel *	0.823529	0.787005	0.025641	0.0769231	0.025641	Other	0.371429	2.35653	3.44737	2.44737	2.45455	2.57576	0	2.48485	NL
whisk.jpg	Whisk	0.714286	1.55045	0	0.230769	0.0512821	Kitchen item	1	0.0365138	3.82051	2.48718	4.63333	3.93333	3	2.8	NL
winebottle01.jpg	Wine bottle	0.684211	1.10501	0	0	0	Food	0.769231	1.33767	4.4359	2.28205	4.48485	4.45455	0	2.93939	NL
wineglass01.jpg	Wine glass *	0.589744	1.46331	0	0	0	Kitchen item	0.794872	1.11894	4.46154	2.47368	4.48485	4.15152	0	2.87879	NL
winerack.jpg	Wine rack	0.575758	2.00741	0.0769231	0.0769231	0	Decoration	0.351351	2.19282	3.38462	2.51282	3.78788	3.9697	0	1.81818	NL
wire.jpg	Wire	0.4375	2.47017	0.0769231	0.0769231	0.025641	Electronic	0.472222	1.8917	3.24324	2.13514	3.28125	3.34375	1	1.6875	NL
wirecutter02.jpg	Pliers	0.481481	1.96877	0	0.282051	0.025641	Tool	0.923077	0.640746	3.5641	2.71795	4.09091	3.30303	0	2.27273	NL
wirestripper.jpg	Pliers	0.44	2.85151	0	0.358974	0	Tool	0.945946	0.428807	3.46154	2.38462	3.19355	3.64516	0	2.70968	NL
wood.jpg	Wood	0.333333	2.79357	0	0.0512821	0.025641	Building material	0.555556	1.57387	3.81081	2.21622	3.66667	3.18182	0	1.54545	NL
woodenspoon.jpg	Wooden spoon	0.542857	1.94455	0	0.0512821	0.0512821	Kitchen item	0.864865	0.831075	4.36842	2.02632	4.51515	3.93939	0	2.09375	NL
workingglove02c.jpg	Glove	0.641026	1.52577	0	0	0	Tool	0.74359	0.99099	3.64103	2.38462	4.48485	4.06061	0	2.51515	NL
wrench01b.jpg	Wrench *	0.78125	1.2234	0	0.179487	0	Tool	0.974359	0.207577	3.76923	2.35897	4.5	3.875	1	2.90625	NL
xylophone.jpg	Xylophone	0.5	2.30423	0	0.102564	0.0769231	Toy	0.512821	1.29572	3.52632	2.73684	3.28125	3.6875	1	3.09375	NL
yarn.jpg	Yarn	0.411765	2.23586	0	0.0512821	0.0769231	Other	0.388889	2.34583	3.71053	2.71053	3.69697	3.84848	0	2.09091	NL
ziplocbag.jpg	Plastic bag	0.333333	2.59643	0.131579	0	0	Household article	0.441176	1.86326	3.94595	1.86842	3.78788	3.18182	0	2.54545	NL
zucchini01.jpg	Zucchini	0.794118	0.970063	0.0263158	0.0526316	0.0263158	Food	0.769231	0.8314	4.38462	1.97436	4.39394	4.12121	0	1.51515	L
DKO = Don't know object; DKN = Don't know name; TOT = Tip-of-the-tongue; NMI = No mental image
* Objects that can also be found in the Snodgrass and Vanderwart (1980) set.
